# Supplementary material for: H105A peptide eye drops promote photoreceptor survival in murine and human models of retinal degeneration
Source: Commun Med (Lond). 2025 Mar 21;5:81. doi: 10.1038/s43856-025-00789-8 (PMC11928584; doi:10.1038/s43856-025-00789-8)
Supplement: Supplementary file 3 — Supplementary data 1 [file 43856_2025_789_MOESM3_ESM.xlsx]

## Sheet: Figure 1b
Figure 1b: Fluorescence intensity of Alexa Fluor 488-peptides
Time (h)	H105A (n=5 per time point)					17-mer (n=5 per time point)					R99A (n=5 per time point)					No peptide (n=5 per point)
1	47.32	46.677	48.48	47.077	48.36	45.36	44.32	44.23	45.36	46.32	43.61	43.64	42.48	42.77	42.23	10	10.36	10.23	9.36	10.36
3	41.375	42.345	42.614	41.774	41.3654	40	38	41	38	37	35	35.62	33.32	35.32	33.32
6	31.314	29.506	30.488	30.744	31	31.314	30.506	31.488	32.744	31	22.32	22.36	26.36	22.14	22.65
24	14.36	13.63	15.96	14.35	14.36	15.1	14.85	14.63	15.36	14.69	14.45	14.36	14.56	15.3	14.69
48	10.32	9.36	10.56	10.45	10.614	11.32	11.63	10.56	11	11.45	10	10.36	10.45	10.96	11.45

## Sheet: Figure 1c
Figure 1c: Peptide amount per retina (mg/retina)
		Fluorescence intensity per 30 µl of retinal extract (Fl units)
	Time (h)	17-mer (n=3 per time point)			H105A (n=3 per time point)			R99A (n=3 per time point)
	1	300	299	301	345	366	299	296	285	305
	3	265	260	267	294	276	297	265	260	269
	6	210	204	208	196	197	190	196	150	163
	24	100	103	102	100	106	109	100	100	100
	48	89	85	81	89	87	89	98	93	90
		17-mer (n=1)			H105A (n=1)			R99A (n=1)
	Background	82			82			77.65
Peptide (µg/retina) Y = (FL intensity - background)/(37496 (Fl units per mg/ml of retinal extract) x 80 µl)

## Sheet: Figure 1f
Figure 1f: PLA2 activity
	Fluorescence measurements in triplicates per reaction																		Fluorescence measurements in triplicates per mixture
Peptide concentration (mM)	17-mer (n=2 reactions per peptide concentration)						H105A (n=2 reactions per peptide concentration)						R99A (n=2 reactions per peptide concentration)						Background (n=2)
0	2300000	2300000	2300000	2500000	2500000	2500000	2300000	2300000	2300000	2500000	2500000	2500000	2300000	2300000	2300000	2500000	2500000	2500000	1000000	1000000	1000000	1200000	1200000	1200000
62.5	5800000	4600000	3500000	4700000	5300000	4300000	4700000	5000000	4800000	3300000	3400000	3100000	2600000	2500000	2600000	2500000	2600000	2700000
125	7600000	8000000	6700000	6400000	8900000	8100000	8800000	8300000	8300000	8600000	10000000	9400000	2300000	2300000	2300000	2100000	2300000	2300000
250	9200000	9900000	9900000	9300000	9800000	9000000	9000000	10000000	10000000	14000000	14000000	14000000	1900000	2000000	2100000	2000000	2000000	2100000
	Average of triplicates			Average of triplicates			Average of triplicates			Average of triplicates			Average of triplicates			Average of triplicates			Average of triplicates			Average of triplicates
0	2300000			2500000			2300000			2500000			2300000			2500000			1000000			1200000
62.5	4.63333e+06			4.76667e+06			4.83333e+06			3.26667e+06			2.56667e+06			2600000
125	7.43333e+06			7800000			8.46667e+06			9.33333e+06			2300000			2.23333e+06
250	9.66667e+06			9.36667e+06			9.66667e+06			14000000			2000000			2.03333e+06
Fold change @ 515 nm Y= (average of triplicates - background)/(average of triplicates without peptide - background)

## Sheet: Figure 2b
Figure 2b: PSVue intensity
	rd10 mice
		PSVue intensity			rd10	PSVue intensity			rd10	PSVue intensity
	Sex of mouse	vehicle (n=5)	17-mer (n=5)		Sex of mouse	vehicle (n=5)	H105A (n=5)		Sex of mouse	vehicle (n=5)	R99A (n=5)
	Female	71	20		Female	71	4		Female	75	76
	Male	63	23		Male	88	4		Male	80	79
	Male	89	34		Male	87	10		Male	82	77
	Female	91	31		Female	80	11		Female	79	76
	Male	88	21		Male	80	10		Male	78	77
	rd10/Serpinf1-/- mice
		PSVue intensity			rd10/Serpinf1-/-	PSVue intensity			rd10/Serpinf1-/-	PSVue intensity
	Sex of mouse	vehicle (n=5)	17-mer (n=5)		Sex of mouse	vehicle (n=5)	H105A (n=5)		Sex of mouse	vehicle (n=5)	R99A (n=5)
	Male	85.7	22		Male	70	14		Male	78	71
	Male	65.5	32		Male	68	4		Male	72	74
	Male	78	41		Male	69	10		Male	73	73
	Female	69.36	20.36		Female	77	11		Female	71	75
	Female	70.36	16.3		Female	72	10		Female	75	75

## Sheet: Figure 2c
Figure 2c: PSVue intensity - dose response
rd10 mice
	Peptide
Peptide (mg/ml)	17mer (n=5)					H105A (n=5)
1	22.427	22.4247	21.237	22.6	21.3	14	6.04433	6.55	10.5853	15.55
0.75	28.427	30.59	25.69	26.36	24.36	20.3	15	18	21	19
0.5	40.108	48.975	47.827	57.563	49.63	41	45	59	45	48
0.25	71	74	75	80	82	82	72	91	72	89
0	91	93	89	91	88	97	90	95	83.64	95
rd10/Serpinf1-/- mice
	Peptide
Peptide (mg/ml)	17mer (n=5)					H105A (n=5)
1	22	22	21	20.36	26.3	14	4	10	11	10
0.75	25	26.36	24.36	25.36	30	17.259	19.23	24.36	20.3	18.36
0.5	52.4447	53.36	54.63	55.02	50.62	52.4447	46.64	46.6403	49.36	50.62
0.25	60	63.2	73	70.33	71.36	67.179	68	69	70.33	71.36
0	80	77.49	77.207	77	72	70	77.49	74.207	77	72

## Sheet: Figure 3b
Figure 3b: immunofluorescence intensity for BAX and BCL2 - rd10 mice
BAX					BCL2
sex	Veh (n=5)	H105A (n=5)	17-mer (n=5)		sex	Veh (n=5)	H105A (n=5)	17-mer (n=5)
Male	95.365	8.839	10.3		Male	5.769	93.816	90.32
Male	113.463	10.007	5.36		Male	6.086	92.326	89.32
Male	100.365	12.4475	8.36		Male	5.198	98.3654	90.36
Female	92.672	8.15775	10.36		Female	4.365	95.3657	90.1
Male	112.36	6.32	8		Male	4.36	96.32	91.32

## Sheet: Figure 3c
Figure 3c: immunofluorescence intensity for BAX and BCL2 - rd10xSerpinf1-/- mice
BAX					BCL2
sex	Veh (n=5)	H105A (n=5)	17-mer (n=5)		sex	Veh (n=5)	H105A (n=5)	17-mer (n=5)
Male	118.179	10.8653	13.6		Male	5.3	89.12	90.32
Male	63.463	13.329	15.36		Male	2.3	83.65	95
Male	122.621	12.4475	18.36		Male	5.36	93.3654	86.3
Male	122.475	14.233	13.36		Male	5.36	89.3214	96
Male	72.672	13.722	12.36		Male	2.36545	85.36	99

## Sheet: Figure 4e
Figure 4e: Outer Nuclear Layer (ONL) thckness (mM) - rd10xSerpinf1-/- mice
		C57Bl/6J (n=3)			H105A (n=3)			17mer (n=3)			Untreated (n=3)			Vehicle (n=3)			R99A (n=3)
Dorsal	100%	53.9	57.2	57.8	33.64	33.4915	31.929	30.363	31.0706	31.6562	26.4	22.8	25	22.8543	21.8915	20.329	23.0559	23.3544	27.0005
	75%	53.9	57.2	57.8	32.944	33.64	28.9568	29.8606	29.2001	29.2834	26.2	25.7	29	20.9262	31.32	17.7878	22.3817	21.8277	21.5888
	50%	50	48.8	57.6	33.176	33.9462	29.6388	29.6084	29.0418	29.646	26.3	27.6	23	23.1582	22.3462	18.6888	20.4561	23.7418	25.3718
	25%	49.4	48.7	48.9	30.8444	32.5635	32.308	30.5777	27.6207	27.3369	27	25.9	27	21.3324	20.9635	21.358	22.4801	23.6818	20.7273
	0%	48.1	49.5	49	31.4035	30.624	28.908	30.6543	29.2989	29.7485	25.4	24.3	27	22.9564	19.4894	19.7113	20.0635	23.5492	22.857
	ON	0	0	0	0	0	0	0	0	0	0	0	0	0	0	0	0	0	0
Ventral	0%	46.7	50	44.1	31.2079	31.9056	30.6254	30.4432	29.6535	28.5208	26.5	26.7	26	21.9279	17.9856	17.4854	22.6306	23.869	23.869
	25%	50.3	47	48.2	34.02	33.4915	29.9636	30.3449	29.0219	28.5208	27.6	27.7	24	20.1	21.1715	16.8236	22.377	24.7785	24.7785
	50%	49.9	48.1	51.8	31.2318	33.2595	30.6186	29.565	28.6916	29.4248	25.8	25.4	22	19.6318	23.9795	19.6686	23.8769	20.7614	22.7614
	75%	44.5	45.9	45.1	31.6935	33.7235	29.3732	30.66	31.3321	30.74	23.4	22.3	23	22.4135	22.1235	18.4232	22.6126	27.7103	27.7103
	100%	49.9	48.1	46.9	33.3361	33.0275	29.8541	28.7973	29.8449	29.9272	25.5	16.3	16	21.1491	16.5315	18.4956	23.5951	25.9565	25.9565

## Sheet: Figure 4d
Figure 4d: Outer Nuclear Layer (ONL) thckness (mM) - rd10 mice
		C57Bl/6J (n=3)			H105A (n=3)			17mer (n=3)			Untreated (n=3)			Vehicle (n=3)			R99A (n=3)
Dorsal	100%	53.9	57.2	57.8	47.9	47.0295	52.5834	37.2188	37.7315	36.9876	23.3544	23.0005	23.0576	26.1076	27.0005	23.3544	20.736	18.39	16.206
	75%	53.9	57.2	57.8	48.8	44.1744	49.5777	35.04	36.135	36.2684	21.8277	21.5888	22.2473	27.8673	21.5888	31.8277	19.7899	20.59	18.615
	50%	50	48.8	57.6	57.6	41.5176	46.4193	36.2184	23.4718	35.3665	27.7418	25.3718	20.3078	22.7878	23.4718	22.4118	19.6182	20.37	19.71
	25%	49.4	48.7	48.9	47.5	45.552	52.7124	35.084	35.5873	36.5507	23.6818	28.7273	33.1463	26.5763	26.8273	23.6818	18.3916	21.05	19.929
	0%	48.1	49.5	49	46.5	45.1527	52.1418	37.0743	29.717	35.3943	23.5492	22.857	28.5085	27.5585	23.147	23.8392	20.9386	19.5	19.053
	ON	0	0	0	0	0	0	0	0	0	0	0	0	0	0	0	0	0	0
Ventral	0%	46.7	50	44.1	43.5	46.8687	48.6534	35.5897	37.009	36.3428	23.869	23.869	21.3654	27.5828	21.679	23.869	17.52	17.42	15.111
	25%	50.3	47	48.2	43.5	46.8687	48.6534	29.3482	32.2985	31.6608	24.7785	24.7785	24.6608	26.3308	25.0459	24.7785	17.52	17.3	15.33
	50%	49.9	48.1	51.8	41.5	39.8565	53.7081	34.9651	30.7614	34.717	26.7614	26.7614	26	23.2841	22.6358	17.6214	13.14	14.235	14.235
	75%	44.5	45.9	45.1	39.4	41.7195	42.9762	31.9926	37.7103	34.0854	23.7103	27.7103	22.3665	27.4538	26.3588	27.7103	18.834	17.52	14.673
	100%	49.9	48.1	46.9	36.9	36.1692	39.222	30.8221	32.5265	31.8343	21.9565	25.9565	20.3654	27.4538	24.1688	18.523	17.52	18.615	17.52

## Sheet: Figure 5d
Figure 5d: Amplitud (mV) -Scotopic a-wave - rd10 mice
Light Intensity (cd.s/m2)	Light Intensity (log cd.s/m2)	C57Bl/6J (n=5)					H105A n=5					17mer n=5					Vehicle n=5
0.0001	-4	23.96	20.1	21.04	18.525	26.3654	24.1	18.01	7.879	11.51	12.67	34.34	12.98	6.949	16.45	17.6797	20.74	24.14	8.95	4.027	10.1
0.001	-3	36.92	25.5	32.72	39.32	37.5	33.359	30.42	34.871	27.66	17.5	50.78	40.92	15.93	13.61	30.31	44.68	9.305	2.922	55.28	15.65
0.01	-2	74.3	64.15	70.15	71.98	71.03	58.715	56.24	55.996	52.921	53.3654	44.08	43.14	45.73	34.755	41.9263	27.1	22.37	15.82	26.84	5.426
0.1	-1	87.82	86.8	87.7	85.95	89.3666	70.32	63.468	71.474	69.29	67.384	43.6	46.82	46.84	50.535	47.754	28.241	31.96	12.36	44.8	16.66
1	0	86.63	101.5	93.43	90.59	94.3654	66.63	71.5	73.43	70.59	69.36	50.42	50.76	57.62	58.741	54.3852	32.7	30.58	34.388	35.45	34.141
10	1	97.56	98.36	101.4	98.56	99.65	85.5	95.784	93.091	90.17	97.21	60.07	60.05	61.803	61.954	62.3654	32.32	32.105	44.55	36.995	36.4925

[truncated: 22 more sheets: Figure 5e, Figure 5f, Figure 5g, Figure 6b, Figure 6d, Figure 6e, Figure 7b, Figure 7c, Figure 7d, Figure 7e, Figure 7f, Figure 7g, Figure 7h, Figure 8c, Figure 8d, Figure 8f, Supplemental Figure 1b, Suplemental Figure 6a, Supplemental Figure 6b, Supplemental Figure 7b …]
